# Supplementary material for: Species richness estimation of the Afrotropical Darwin wasps (Hymenoptera, Ichneumonidae)
Source: PLoS One. 2024 Jul 29;19(7):e0307404. doi: 10.1371/journal.pone.0307404 (PMC11285911; doi:10.1371/journal.pone.0307404)
Supplement: S2 File — List with extracted data and corresponding references. (XLSX) [file pone.0307404.s002.xlsx]

## Sheet: S2_File
S2 File. Morphospecies and revision factors. List with extracted data and corresponding references: A–E, indicates whether material from the corresponding subrealm was studied; type, indicates whether the source was a revision or sorted morphospecies; specimens, indicates how many specimens where studied in the source; specimens_species, indicates the ratio between the number of specimens studied…
Meier et al. (2024). Species richness estimation of the Afrotropical Darwin wasps (Hymenoptera, Ichneumonidae).
Short Reference	Full Reference	Subfamily	Genus	Previous revision: none? Reference?*	A	B	C	D	E	type	specimens	specimens_species	before_described	after_undescribed	chao1	increase	singletons	doubletons
Rousse & Villemant, 2012	Rousse, P., & Villemant, C. (2012). Ichneumons in Reunion Island: a catalogue of the local Ichneumonidae (Hymenoptera) species, including 15 new taxa and a key to species. Zootaxa, 3278(1), 1-57.	Campopleginae	Enytus						1	revision	3	1	2	3	3	1.5	0	0
Rousse & Villemant, 2012	Rousse, P., & Villemant, C. (2012). Ichneumons in Reunion Island: a catalogue of the local Ichneumonidae (Hymenoptera) species, including 15 new taxa and a key to species. Zootaxa, 3278(1), 1-57.	Cremastinae	Pristomerus	Fitton, 1994					1	revision	6	1	5	6	6	1.2	0	0
Reshchikov, 2013	Reshchikov, A. (2013). Two new species of Lathrolestes (Hymenoptera, Ichneumonidae) from Norway, northern Russia and Finland with a key to western Palaearctic species. Zootaxa, 3681(1), 59-72.	Ctenopelmatinae	Lathrolestes			1				revision	2	1	1	2	3	3	2	0
Heinrich, 1967	Heinrich, G. H. (1967). Synopsis and reclassification of the Ichneumoninae Stenopneusticae of Africa south of the Sahara (Hymenoptera). Farmington, Me, Farmington St. Coll. Pr. Vol. 2, 251- 480 pp.	Ichneumoninae	Deuterotypus		1	1		1	1	revision	5	1	1	5	6.5	6.5	3	1
Heinrich, 1967	Heinrich, G. H. (1967). Synopsis and reclassification of the Ichneumoninae Stenopneusticae of Africa south of the Sahara (Hymenoptera). Farmington, Me, Farmington St. Coll. Pr. Vol. 1, 1- 250 pp.	Ichneumoninae	Oriphatnus							revision	2	1	1	2	2	2	0	1
Heinrich, 1967	Heinrich, G. H. (1967). Synopsis and reclassification of the Ichneumoninae Stenopneusticae of Africa south of the Sahara (Hymenoptera). Farmington, Me, Farmington St. Coll. Pr. Vol. 2, 251- 480 pp.	Ichneumoninae	Pseudoplatylabops		1			1		revision	2	1	1	2	3	3	2	0
Hennrich, 1967	Heinrich, G. H. (1968). Synopsis and reclassification of the Ichneumoninae Stenopneusticae of Africa south of the Sahara (Hymenoptera). Farmington, Me, Farmington St. Coll. Pr. Vol. 5, 943- 1258 pp.	Ichneumoninae	Pyramidamblys			1	1			revision	2	1	1	2	3	3	2	0
Heinrich, 1967	Heinrich, G. H. (1967). Synopsis and reclassification of the Ichneumoninae Stenopneusticae of Africa south of the Sahara (Hymenoptera). Farmington, Me, Farmington St. Coll. Pr. Vol. 3, 481- 692 pp.	Ichneumoninae	Spanophatnus					1		revision	5	1	4	5	5.5	1.38	2	1
Gauld & Mitchell, 1978	Gauld, I. D., & Mitchell, P. A. (1978). The taxonomy, distribution and host preferences of African parasitic wasps of the subfamily Ophioninae. Commonwealth Agricultural Bureaux..	Ophioninae	Dictyonotus						1	revision	2	1	1	2	2	2	0	1
Vas & Di Giovanni, 2020	Vas, Z., & Di Giovanni, F. (2020). New species and records of Afrotropical Campopleginae (Hymenoptera: Ichneumonidae). Folia entomologica hungarica, 81, 105-114.	Campopleginae	Charops	Vas, 2020		1				revision	14	1.08	13	13	14	1.08	2	0
Rousse & Villemant, 2012	Rousse, P., & Villemant, C. (2012). Ichneumons in Reunion Island: a catalogue of the local Ichneumonidae (Hymenoptera) species, including 15 new taxa and a key to species. Zootaxa, 3278(1), 1-57.	Phygadeuontinae	Acrolyta						1	revision	6	1.2	4	5	5	1.25	0	0
Heinrich, 1968	Heinrich, G. H. (1968). Synopsis and reclassification of the Ichneumoninae Stenopneusticae of Africa south of the Sahara (Hymenoptera). Farmington, Me, Farmington St. Coll. Pr. Vol. 4, 693- 942 pp.	Ichneumoninae	Gibbosoplites		1	1	1			revision	5	1.25	3	4	4	1.33	1	3
Khalaim, 2013	Khalaim, A. I. (2013). New data on the Afrotropical Tersilochinae (Hymenoptera, Ichneumonidae). In Труды Русского энтомологического общества (pp. 129-136).	Tersilochinae	Diaparsis	Khalaim, 2013	1	1	1	1		revision	19	1.27	14	15	15	1.07	1	3
Rousse & Villemant, 2012	Rousse, P., & Villemant, C. (2012). Ichneumons in Reunion Island: a catalogue of the local Ichneumonidae (Hymenoptera) species, including 15 new taxa and a key to species. Zootaxa, 3278(1), 1-57.	Campopleginae	Campoplex						1	revision	4	1.33	2	3	3	1.5	0	0
Lee, 1991	Lee, J. W. (1991). A revision of the genus Cidaphus (Hymenoptera: Ichneumonidae). Contributions of the American Entomological Institute, 1991, Vol. 26, No. 5, 1-48 ref. 26	Mesochorinae	Cidaphus		1	1	1			revision	4	1.33	2	3	3.5	1.75	2	1
Delobel, 1975	Delobel, A. (1975). Deux nouveaux Rhopalophion Seyrig appartenant à la faune malgache [Hym. Ichneumonidae Ophioninae Ophionini]. Bulletin de la Société entomologique de France, 80(1), 43-46.	Ophioninae	Rhopalophion					1	1	revision	4	1.33	1	3	3.5	3.5	2	1
Heinrich, 1967	Heinrich, G. H. (1967). Synopsis and reclassification of the Ichneumoninae Stenopneusticae of Africa south of the Sahara (Hymenoptera). Farmington, Me, Farmington St. Coll. Pr. Vol. 1, 1- 250 pp.	Ichneumoninae	Genaemirum		1	1	1	1		revision	7	1.4	2	5	6	3	3	2
Vas & Di Giovanni, 2021	Vas, Z., & Di Giovanni, F. (2021). New species and records of Afrotropical Campopleginae II.(Hymenoptera: Ichneumonidae). Folia entomologica hungarica, 82, 7-22.	Campopleginae	Dusona	Vas & Di Giovanni, 2020		1				revision	24	1.41	15	17	17	1.13	0	1
Narolsky, 2003	Narolsky, N. B. (2003). A new cremastine wasp species of the genus Pimplomorpha (Hymenoptera, Ichneumonidae, Cremastinae) from Madagascar.	Cremastinae	Pimplomorpha						1	revision	3	1.5	1	2	2	2	0	0
Heinrich, 1967	Heinrich, G. H. (1967). Synopsis and reclassification of the Ichneumoninae Stenopneusticae of Africa south of the Sahara (Hymenoptera). Farmington, Me, Farmington St. Coll. Pr. Vol. 1, 1- 250 pp.	Ichneumoninae	Aethiamblys		1	1	1	1		revision	9	1.5	2	6	6.33	3.17	2	2
Rousse, Broad & van Noort, 2016	Rousse, P., Broad, G. R., & van Noort, S. (2016). Review of the genus Genaemirum Heinrich (Hymenoptera, Ichneumonidae, Ichneumoninae) with interactive identification keys to species. ZooKeys, (636), 77.	Ichneumoninae	Genaemirum		1	1	1	1		revision	12	1.5	5	8	11.33	2.27	5	2
Heinrich, 1967	Heinrich, G. H. (1967). Synopsis and reclassification of the Ichneumoninae Stenopneusticae of Africa south of the Sahara (Hymenoptera). Farmington, Me, Farmington St. Coll. Pr. Vol. 2, 251- 480 pp.	Ichneumoninae	Imeria				1			revision	6	1.5	1	4	4	4	0	3
Schönitzer, 1999	Diller, E., & Schönitzer, K. (1999). Die Heterischnus-Arten der äthiopischen Faunenregion (Hymenoptera: Ichneumonidae, Ichneumoninae, Alomyini). Entomofauna, 20, 293-298.	Ichneumoninae	Heterischnus		1					revision	5	1.67	2	3	3	1.5	1	0
Heinrich, 1968	Heinrich, G. H. (1968). Synopsis and reclassification of the Ichneumoninae Stenopneusticae of Africa south of the Sahara (Hymenoptera). Farmington, Me, Farmington St. Coll. Pr. Vol. 4, 693- 942 pp.	Ichneumoninae	Thaumatoplites			1	1			revision	5	1.67	1	3	4	4	2	0
Varga & Reshchikov, 2018	Varga, O., & Reshchikov, A. (2018). Schizopyga alinae, a genus of pimpline parasitoid wasps (Hymenoptera: Ichneumonidae: Pimplinae) new to the Afrotropical region. Zootaxa, 4422(2), 291-295.	Pimplinae	Schizopyga			1				revision	5	1.67	2	3	3	1.5	0	0
Vas, 2020	Vas, Z. (2020). New species and records of Afrotropical, Oriental and Palaearctic Venturia Schrottky, 1902 (Hymenoptera: Ichneumonidae: Campopleginae). OPUSCULA ZOOLOGICA (BUDAPEST), 51(2), 97-114.	Campopleginae	Venturia	Vas & Di Giovanni, 2020		1	1	1		revision	28	1.75	12	16	16.33	1.36	2	2
Gadallah et al., 2017	Gadallah, N. S., Soliman, A. M., & Dhafer, H. M. (2017). First record of the genus Eucremastus Szépligeti, 1905 (Hymenoptera: Ichneumonidae: Cremastinae) from the Arabian Peninsula, with the description of three new species. Zootaxa, 4216(4), zootaxa-4216.	Cremastinae	Eucremastus		1					revision	7	1.75	1	4	4	4	0	2
Varga, 2019	Varga, O. (2019). Revision of the Afrotropical Xorides Latréille, 1809 (Hymenoptera, Ichneumonidae, Xoridinae), with description of three new species. Zootaxa, 4638(1), zootaxa-4638.	Xoridinae	Xorides		1	1	1	1		revision	25	1.92	10	13	22.33	2.23	8	2
Heinrich, 1968	Heinrich, G. H. (1968). Synopsis and reclassification of the Ichneumoninae Stenopneusticae of Africa south of the Sahara (Hymenoptera). Farmington, Me, Farmington St. Coll. Pr. Vol. 4, 693- 942 pp.	Ichneumoninae	Denticrytea		1	1	1			revision	10	2	1	5	6	6	3	2
Heinrich, 1967	Heinrich, G. H. (1967). Synopsis and reclassification of the Ichneumoninae Stenopneusticae of Africa south of the Sahara (Hymenoptera). Farmington, Me, Farmington St. Coll. Pr. Vol. 2, 251- 480 pp.	Ichneumoninae	Magwengiella			1			1	revision	6	2	2	3	4	2	2	0
Heinrich, 1967	Heinrich, G. H. (1967). Synopsis and reclassification of the Ichneumoninae Stenopneusticae of Africa south of the Sahara (Hymenoptera). Farmington, Me, Farmington St. Coll. Pr. Vol. 1, 1- 250 pp.	Ichneumoninae	Punctileptops				1		1	revision	4	2	1	2	2	2	1	0
Riedel, 2016	Riedel, M. (2016). Contribution to the genus Metopius Panzer (Hymenoptera, Ichneumonidae, Metopiinae) from Africa South of Sahara. Linzer Biol. Beitr, 48, 1635-1676.	Metopiinae	Ethimetopius				1	1		revision	4	2	1	2	2	2	0	2
Gauld & Mitchell, 1978	Gauld, I. D., & Mitchell, P. A. (1978). The taxonomy, distribution and host preferences of African parasitic wasps of the subfamily Ophioninae. Commonwealth Agricultural Bureaux..	Ophioninae	Afrophion					1		revision	4	2	1	2	2	2	0	0
Varga, 2021	Varga, O. (2021). New species of the genus Clistopyga (Hymenoptera, Ichneumonidae, Pimplinae) from the Afrotropical region. Zoodiversity, 55(5).	Pimplinae	Clistopyga		1					revision	6	2	2	3	3	1.5	0	0
Rousse & Villemant, 2012	Rousse, P., & Villemant, C. (2012). Ichneumons in Reunion Island: a catalogue of the local Ichneumonidae (Hymenoptera) species, including 15 new taxa and a key to species. Zootaxa, 3278(1), 1-57.	Tersilochinae	Diaparsis	None					1	revision	4	2	1	2	2	2	0	0
Vas, 2020	Vas, Z. (2020). New species and records of Afrotropical, Australasian, Oriental and Palaearctic Casinaria Holmgren, 1859 (Hymenoptera: Ichneumonidae: Campopleginae). OPUSCULA ZOOLOGICA (BUDAPEST), 51(2), 133-152.	Campopleginae	Casinaria		1	1		1		revision	13	2.17	2	6	6.5	3.25	2	1
Heinrich, 1967	Heinrich, G. H. (1967). Synopsis and reclassification of the Ichneumoninae Stenopneusticae of Africa south of the Sahara (Hymenoptera). Farmington, Me, Farmington St. Coll. Pr. Vol. 1, 1- 250 pp.	Ichneumoninae	Calleupalamus			1	1		1	revision	11	2.2	1	5	6.5	6.5	3	1
Pisica, 1984	Pisica, C. (1984). Ichneumonides (Hym. Ichneum.) de la République de Guinée. An. stiint. Univ. Cuza Iasi, Sect. II: A Biol. 1984, Vol 30, pp 21-22	Pimplinae	Xanthopimpla	Townes, 1973		1				revision	104	2.26	45	46	46.5	1.03	2	1
Heinrich, 1967	Heinrich, G. H. (1967). Synopsis and reclassification of the Ichneumoninae Stenopneusticae of Africa south of the Sahara (Hymenoptera). Farmington, Me, Farmington St. Coll. Pr. Vol. 3, 481- 692 pp.	Ichneumoninae	Lissosculpta		1	1	1	1	1	revision	7	2.33	2	3	3	1.5	0	2
Rousse & Villemant, 2012	Rousse, P., & Villemant, C. (2012). Ichneumons in Reunion Island: a catalogue of the local Ichneumonidae (Hymenoptera) species, including 15 new taxa and a key to species. Zootaxa, 3278(1), 1-57.	Phygadeuontinae	Phygadeuon						1	revision	7	2.33	2	3	3	1.5	0	0
Heinrich, 1967	Heinrich, G. H. (1967). Synopsis and reclassification of the Ichneumoninae Stenopneusticae of Africa south of the Sahara (Hymenoptera). Farmington, Me, Farmington St. Coll. Pr. Vol. 3, 481- 692 pp.	Ichneumoninae	Diphyus		1		1	1		revision	19	2.38	6	8	9	1.5	3	2
Rousse & Villemant, 2012	Rousse, P., & Villemant, C. (2012). Ichneumons in Reunion Island: a catalogue of the local Ichneumonidae (Hymenoptera) species, including 15 new taxa and a key to species. Zootaxa, 3278(1), 1-57.	Campopleginae	Xanthocampoplex						1	revision	5	2.5	1	2	2	2	0	0
Rousse, van Noort & Diller, 2013	Rousse, P., van Noort, S., & Diller, E. (2013). Revision of the Afrotropical Phaeogenini (Ichneumonidae, Ichneumoninae), with description of a new genus and twelve new species. ZooKeys, (354), 1.	Ichneumoninae	Arearia					1	1	revision	5	2.5	1	2	2	2	1	0
Heinrich, 1968	Heinrich, G. H. (1968). Synopsis and reclassification of the Ichneumoninae Stenopneusticae of Africa south of the Sahara (Hymenoptera). Farmington, Me, Farmington St. Coll. Pr. Vol. 4, 693- 942 pp.	Ichneumoninae	Hiorada			1	1			revision	5	2.5	1	2	2	2	0	0
Bennett & Barnes, 2011	Bennett, A. M., & Barnes, D. I. (2011). Revision of the world species of Zambion (Hymenoptera, Ichneumonidae, Tryphoninae). ZooKeys, (159), 19–48. https://doi.org/10.3897/zookeys.159.2219	Tryphoninae	Zambion	Delobel, 1993	1	1	1			revision	18	2.57	2	7	10	5	3	0
Heinrich, 1967	Heinrich, G. H. (1967). Synopsis and reclassification of the Ichneumoninae Stenopneusticae of Africa south of the Sahara (Hymenoptera). Farmington, Me, Farmington St. Coll. Pr. Vol. 2, 251- 480 pp.	Ichneumoninae	Ctenocalus			1	1			revision	8	2.67	2	3	3	1.5	0	2
Heinrich, 1967	Heinrich, G. H. (1967). Synopsis and reclassification of the Ichneumoninae Stenopneusticae of Africa south of the Sahara (Hymenoptera). Farmington, Me, Farmington St. Coll. Pr. Vol. 2, 251- 480 pp.	Ichneumoninae	Jacotitpus					1		revision	8	2.67	1	3	4	4	2	0
Hennrich, 1968	Heinrich, G. H. (1968). Synopsis and reclassification of the Ichneumoninae Stenopneusticae of Africa south of the Sahara (Hymenoptera). Farmington, Me, Farmington St. Coll. Pr. Vol. 4, 693- 942 pp.	Ichneumoninae	Aethioplitops			1	1	1		revision	11	2.75	1	4	4	4	1	2
Heinrich, 1967	Heinrich, G. H. (1967). Synopsis and reclassification of the Ichneumoninae Stenopneusticae of Africa south of the Sahara (Hymenoptera). Farmington, Me, Farmington St. Coll. Pr. Vol. 1, 1- 250 pp.	Ichneumoninae	Ischnojoppa		1		1	1	1	revision	23	2.88	7	8	8	1.14	1	3
Rousse & van Noort, 2014	Rousse, P., & Van Noort, S. (2014). A review of the Afrotropical Rhyssinae (Hymenoptera: Ichneumonidae) with the descriptions of five new species. European Journal of Taxonomy, (91).	Rhyssinae	Epirhyssa			1		1	1	revision	29	2.9	6	10	13.33	2.22	5	2
Rousse & van Noort, 2014	Rousse, P., & Van Noort, S. (2014). Belesica madiba and Cremastus tutui (Ichneumonidae: Cremastinae), two entomological gems from South Africa. Zootaxa, 3795(2), 161-173.	Cremastinae	Cremastus					1	1	revision	9	3	2	3	3	1.5	0	0
Fitton, 1994	Polaszek, A., Fitton, M. G., Bianchi, G., & Huddleston, T. (1994). The parasitoids of the African white rice borer, Maliarpha separatella Ragonot (Lepidoptera: Pyralidae). Bulletin of Entomological Research, 84(1), 65-89.	Cremastinae	Pristomerus			1	1		1	revision	15	3	3	5	5	1.67	1	0
Heinrich, 1967	Heinrich, G. H. (1967). Synopsis and reclassification of the Ichneumoninae Stenopneusticae of Africa south of the Sahara (Hymenoptera). Farmington, Me, Farmington St. Coll. Pr. Vol. 3, 481- 692 pp.	Ichneumoninae	Ctenochares		1	1	1	1	1	revision	33	3	10	11	11	1.1	0	3
Heinrich, 1968	Heinrich, G. H. (1968). Synopsis and reclassification of the Ichneumoninae Stenopneusticae of Africa south of the Sahara (Hymenoptera). Farmington, Me, Farmington St. Coll. Pr. Vol. 5, 943- 1258 pp.	Ichneumoninae	Semitogea			1	1		1	revision	21	3	1	7	13	13	4	0
Heinrich, 1968	Heinrich, G. H. (1968). Synopsis and reclassification of the Ichneumoninae Stenopneusticae of Africa south of the Sahara (Hymenoptera). Farmington, Me, Farmington St. Coll. Pr. Vol. 5, 943- 1258 pp.	Ichneumoninae	Crytea		1	1	1	1	1	revision	144	3.13	21	46	52.8	2.51	17	19
Gadallah & Soliman, 2017	Gadallah, N. S., Soliman, A. M., Rousse, P., & Al Dhafer, H. M. (2017). The genus Enicospilus Stephens, 1835 (Hymenoptera, Ichneumonidae, Ophioninae) in Saudi Arabia, with twelve new species records and the description of five new species. European Journal of Taxonomy, (365).	Ophioninae	Enicospilus	Rousse & van Noort, 2014	1					revision	498	3.13	154	159	165	1.07	4	0
Heinrich, 1967	Heinrich, G. H. (1967). Synopsis and reclassification of the Ichneumoninae Stenopneusticae of Africa south of the Sahara (Hymenoptera). Farmington, Me, Farmington St. Coll. Pr. Vol. 1, 1- 250 pp.	Ichneumoninae	Leptophatnus		1	1	1	1	1	revision	60	3.16	11	19	25	2.27	9	5
Rousse, van Noort & Diller, 2013	Rousse, P., van Noort, S., & Diller, E. (2013). Revision of the Afrotropical Phaeogenini (Ichneumonidae, Ichneumoninae), with description of a new genus and twelve new species. ZooKeys, (354), 1.	Ichneumoninae	Heterischnus	Schönitzer, 1999	1	1	1	1		revision	16	3.2	3	5	5	1.67	0	2
Heinrich, 1968	Heinrich, G. H. (1968). Synopsis and reclassification of the Ichneumoninae Stenopneusticae of Africa south of the Sahara (Hymenoptera). Farmington, Me, Farmington St. Coll. Pr. Vol. 4, 693- 942 pp.	Ichneumoninae	Afrocoelichneumon			1	1	1	1	revision	26	3.25	7	8	11.75	1.68	6	3
Reynolds Berry & van Noort, 2016	Berry, T. R., & Van Noort, S. (2016). Review of Afrotropical Cryptopimpla Taschenberg (Hymenoptera, Ichneumonidae, Banchinae), with description of nine new species. ZooKeys, (640), 103.	Banchinae	Cryptopimpla	none for Afrotropics				1		revision	33	3.3	1	10	17.5	17.5	6	1
Rousse, van Noort & Diller, 2013	Rousse, P., van Noort, S., & Diller, E. (2013). Revision of the Afrotropical Phaeogenini (Ichneumonidae, Ichneumoninae), with description of a new genus and twelve new species. ZooKeys, (354), 1.	Ichneumoninae	Chauvinia			1	1		1	revision	10	3.33	2	3	3	1.5	0	2
Heinrich, 1968	Heinrich, G. H. (1968). Synopsis and reclassification of the Ichneumoninae Stenopneusticae of Africa south of the Sahara (Hymenoptera). Farmington, Me, Farmington St. Coll. Pr. Vol. 4, 693- 942 pp.	Ichneumoninae	Rhadinodonta			1	1	1		revision	20	3.33	2	6	6.5	3.25	2	1
Heinrich, 1968	Heinrich, G. H. (1968). Synopsis and reclassification of the Ichneumoninae Stenopneusticae of Africa south of the Sahara (Hymenoptera). Farmington, Me, Farmington St. Coll. Pr. Vol. 5, 943- 1258 pp.	Ichneumoninae	Afromevesia		1	1	1		1	revision	129	3.39	14	38	48.11	3.44	14	8
Heinrich, 1968	Heinrich, G. H. (1968). Synopsis and reclassification of the Ichneumoninae Stenopneusticae of Africa south of the Sahara (Hymenoptera). Farmington, Me, Farmington St. Coll. Pr. Vol. 4, 693- 942 pp.	Ichneumoninae	Seyrighoplites			1	1	1	1	revision	29	3.63	4	8	8	2	1	5
Heinrich, 1967	Heinrich, G. H. (1967). Synopsis and reclassification of the Ichneumoninae Stenopneusticae of Africa south of the Sahara (Hymenoptera). Farmington, Me, Farmington St. Coll. Pr. Vol. 2, 251- 480 pp.	Ichneumoninae	Compsophorus		1	1	1	1	1	revision	146	3.65	24	40	61	2.54	22	10
Di Giovanni & Varga, 2021	Giovanni, F. D., & Varga, O. (2021). First record of the subfamily Brachycyrtinae (Hymenoptera, Ichneumonidae) from continental Africa, with description of three new species. Zootaxa, 4985(2), 203218.	Brachycyrtinae	Brachycyrtus		1	1	1			revision	22	3.67	3	6	6	2	1	0
Heinrich, 1967	Heinrich, G. H. (1967). Synopsis and reclassification of the Ichneumoninae Stenopneusticae of Africa south of the Sahara (Hymenoptera). Farmington, Me, Farmington St. Coll. Pr. Vol. 3, 481- 692 pp.	Ichneumoninae	Procerochasmias		1	1	1	1	1	revision	30	3.75	5	8	8.75	1.75	3	3
Reynolds-Berry & van Noort, 2020	Berry, T. R., & Van Noort, S. (2020). Revision of the endemic Afrotropical genus Tetractenion (Hymenoptera, Ichneumonidae) with an identification key to genera of Banchinae for the region. ZooKeys, 1007, 49.	Banchinae	Tetractenion		1	1	1	1	1	revision	24	4	2	6	6	3	1	1
Rousse & Villemant, 2012	Rousse, P., & Villemant, C. (2012). Ichneumons in Reunion Island: a catalogue of the local Ichneumonidae (Hymenoptera) species, including 15 new taxa and a key to species. Zootaxa, 3278(1), 1-57.	Cremastinae	Temelucha						1	revision	56	4	13	14	14	1.08	1	0
Heinrich, 1967	Heinrich, G. H. (1967). Synopsis and reclassification of the Ichneumoninae Stenopneusticae of Africa south of the Sahara (Hymenoptera). Farmington, Me, Farmington St. Coll. Pr. Vol. 1, 1- 250 pp.	Ichneumoninae	Ceratojoppa		1	1	1	1	1	revision	28	4	4	7	7.6	1.9	3	4
Rousse & van Noort, 2014	Rousse, P., & Van Noort, S. (2014). Revision of the Afrotropical Lycorininae (Ichneumonidae; Hymenoptera) II. Three new Lycorina species and additional distribution records. Zootaxa, 3884(3), 222-234.	Lycorininae	Lycorina	Rousse & van Noort, 2013	1	1	1	1		revision	29	4.14	4	7	8	2	2	0
Rousse & van Noort, 2015	Rousse, P., & Noort, S. V. (2015). Revision of the Afrotropical species of Pristomerus (Ichneumonidae: Cremastinae), with descriptions of 31 new species. European Journal of Taxonomy, (124), 1-129.	Cremastinae	Pristomerus	Rousse, Villemant & Seyrig, 2013	1	1	1	1	1	revision	217	4.43	18	49	70	3.89	21	9
Heinrich, 1968	Heinrich, G. H. (1968). Synopsis and reclassification of the Ichneumoninae Stenopneusticae of Africa south of the Sahara (Hymenoptera). Farmington, Me, Farmington St. Coll. Pr. Vol. 4, 693- 942 pp.	Ichneumoninae	Hemibystra			1	1	1	1	revision	103	4.48	4	23	35	8.75	9	2
Heinrich, 1967	Heinrich, G. H. (1967). Synopsis and reclassification of the Ichneumoninae Stenopneusticae of Africa south of the Sahara (Hymenoptera). Farmington, Me, Farmington St. Coll. Pr. Vol. 2, 251- 480 pp.	Ichneumoninae	Neotypus		1	1	1	1	1	revision	32	4.57	4	7	10	2.5	3	0
Fitton, 1994	Polaszek, A., Fitton, M. G., Bianchi, G., & Huddleston, T. (1994). The parasitoids of the African white rice borer, Maliarpha separatella Ragonot (Lepidoptera: Pyralidae). Bulletin of Entomological Research, 84(1), 65-89.	Campopleginae	Venturia		1	1				revision	47	4.7	9	10	10	1.11	0	0
Heinrich, 1967	Heinrich, G. H. (1967). Synopsis and reclassification of the Ichneumoninae Stenopneusticae of Africa south of the Sahara (Hymenoptera). Farmington, Me, Farmington St. Coll. Pr. Vol. 3, 481- 692 pp.	Ichneumoninae	Ichneumon				1	1	1	revision	19	4.75	3	4	4	1.33	1	1
Heinrich, 1967	Heinrich, G. H. (1967). Synopsis and reclassification of the Ichneumoninae Stenopneusticae of Africa south of the Sahara (Hymenoptera). Farmington, Me, Farmington St. Coll. Pr. Vol. 2, 251- 480 pp.	Ichneumoninae	Ctenocalops			1				revision	20	5	2	4	4	2	1	0
Rousse & van Noort, 2013	Rousse, P., & Van Noort, S. (2013). Revision of the Afrotropical Lycorininae (Ichneumonidae; Hymenoptera), with description of a new species from South Africa. Zootaxa, 3666(2), 252-266.	Lycorininae	Lycorina			1		1	1	revision	20	5	3	4	5	1.67	2	0
Gauld & Mitchell, 1978	Gauld, I. D., & Mitchell, P. A. (1978). The taxonomy, distribution and host preferences of African parasitic wasps of the subfamily Ophioninae. Commonwealth Agricultural Bureaux..	Ophioninae	Orientospilus	Townes, 1971					1	revision	10	5	1	2	2	2	0	1
Heinrich, 1968	Heinrich, G. H. (1968). Synopsis and reclassification of the Ichneumoninae Stenopneusticae of Africa south of the Sahara (Hymenoptera). Farmington, Me, Farmington St. Coll. Pr. Vol. 5, 943- 1258 pp.	Ichneumoninae	Leptotogea		1	1	1	1		revision	87	5.12	7	17	20	2.86	7	6
Pisica, 1988	Pisica, C. (1988). Ichneumonides (Hym. Ichneum.) de la République de Guinée - Afrique (III). Lucrarile celei de a IV-a Conferinte Nationale de entomologie Clij-Napoca, 29-31 mai, 1986. 63-67.	Ichneumoninae	Pseudocillimus			1				revision	16	5.33	2	3	3	1.5	0	0
Heinrich, 1967	Heinrich, G. H. (1967). Synopsis and reclassification of the Ichneumoninae Stenopneusticae of Africa south of the Sahara (Hymenoptera). Farmington, Me, Farmington St. Coll. Pr. Vol. 3, 481- 692 pp.	Ichneumoninae	Foveosculum		1	1	1	1	1	revision	134	5.58	8	24	26.63	3.33	7	7
Vas, 2021	Vas, Z. (2021). New Species and Records of Afrotropical Campoletis Förster, 1869 (Hymenoptera: Ichneumonidae: Campopleginae)= Tudományra új afrotropikus Campoletis Förster, 1869 fürkészdarázsfajok és új előfordulási adatok (Hymenoptera: Ichneumonidae: Campopleginae). Annales Musei historico-naturalis hungarici, 113, 39-49.	Campopleginae	Campoletis		1			1		revision	36	6	4	6	6	1.5	0	0
Heinrich, 1968	Heinrich, G. H. (1968). Synopsis and reclassification of the Ichneumoninae Stenopneusticae of Africa south of the Sahara (Hymenoptera). Farmington, Me, Farmington St. Coll. Pr. Vol. 5, 943- 1258 pp.	Ichneumoninae	Pseudotogea			1	1	1		revision	31	6.2	1	5	6.5	6.5	3	1
Heinrich, 1967	Heinrich, G. H. (1967). Synopsis and reclassification of the Ichneumoninae Stenopneusticae of Africa south of the Sahara (Hymenoptera). Farmington, Me, Farmington St. Coll. Pr. Vol. 1, 1- 250 pp.	Ichneumoninae	Liojoppa		1	1	1			revision	25	6.25	1	4	7	7	4	1
Heinrich, 1968	Heinrich, G. H. (1968). Synopsis and reclassification of the Ichneumoninae Stenopneusticae of Africa south of the Sahara (Hymenoptera). Farmington, Me, Farmington St. Coll. Pr. Vol. 5, 943- 1258 pp.	Ichneumoninae	Stenaoplus		1	1	1	1	1	revision	114	6.33	2	18	36.33	18.17	11	2
Heinrich, 1968	Heinrich, G. H. (1968). Synopsis and reclassification of the Ichneumoninae Stenopneusticae of Africa south of the Sahara (Hymenoptera). Farmington, Me, Farmington St. Coll. Pr. Vol. 4, 693- 942 pp.	Ichneumoninae	Setantops			1	1	1		revision	102	6.38	4	16	17.67	4.42	5	5
Pisica, 1986	Pisica, C. (1986). Ichneumonides (Hym. Ichneum.) de la République de Guinée-Afrique (II). Analele Stiintifice ale Universitatii Al. I. Cuza din Iasi, Sectiunea 2a: Biologie, 32, 71-73.	Cryptinae	Necolio			1			1	revision	13	6.5	1	2	2	2	1	0
Heinrich, 1967	Heinrich, G. H. (1967). Synopsis and reclassification of the Ichneumoninae Stenopneusticae of Africa south of the Sahara (Hymenoptera). Farmington, Me, Farmington St. Coll. Pr. Vol. 3, 481- 692 pp.	Ichneumoninae	Ctenichneumonops				1			revision	20	6.67	1	3	3	3	1	2
Rousse, van Noort & Diller, 2013	Rousse, P., van Noort, S., & Diller, E. (2013). Revision of the Afrotropical Phaeogenini (Ichneumonidae, Ichneumoninae), with description of a new genus and twelve new species. ZooKeys, (354), 1.	Ichneumoninae	Dicaelotus					1		revision	27	6.75	1	4	4	4	1	2
Delobel, 1993	Delobel, A. (1993). Une nouvelle espèce afrotropicale de Tryphoninae: Zambion hirtumn. sp.(Hymenoptera, Ichneumonidae). Bulletin de la Société entomologique de France, 98(3), 267-270.	Tryphoninae	Zambion	Kasparyan, 1993		1				revision	14	7	1	2	2	2	0	0
Maquart, Rousse & van Noort, 2014	Maquart, P. O., Rousse, P., & Van Noort, S. (2014). Revision of the Afrotropical genus Phorotrophus Saussure, 1892 (Hymenoptera: Ichneumonidae: Acaenitinae), with descriptions of eight new species. African Natural History, 10(1), 57-117.	Acaenitinae	Phorotrophus		1	1	1	1	1	revision	242	7.33	25	33	67.2	2.69	19	4
Rousse & Villemant, 2012	Rousse, P., & Villemant, C. (2012). Ichneumons in Reunion Island: a catalogue of the local Ichneumonidae (Hymenoptera) species, including 15 new taxa and a key to species. Zootaxa, 3278(1), 1-57.	Campopleginae	Eriborus						1	revision	52	7.43	6	7	7	1.17	0	1
Heinrich, 1967	Heinrich, G. H. (1967). Synopsis and reclassification of the Ichneumoninae Stenopneusticae of Africa south of the Sahara (Hymenoptera). Farmington, Me, Farmington St. Coll. Pr. Vol. 2, 251- 480 pp.	Ichneumoninae	Afrectopius		1		1	1		revision	119	7.44	2	16	23	11.5	7	2
Rousse & van Noort, 2013	Rousse, P., van Noort, S., & Diller, E. (2013). Revision of the Afrotropical Phaeogenini (Ichneumonidae, Ichneumoninae), with description of a new genus and twelve new species. ZooKeys, (354), 1.	Ichneumoninae	Lusius		1	1	1	1		revision	15	7.5	1	2	2	2	0	0
Heinrich, 1968	Heinrich, G. H. (1968). Synopsis and reclassification of the Ichneumoninae Stenopneusticae of Africa south of the Sahara (Hymenoptera). Farmington, Me, Farmington St. Coll. Pr. Vol. 4, 693- 942 pp.	Ichneumoninae	Afrobystra		1		1	1		revision	38	7.6	2	5	5	2.5	0	2
Heinrich, 1967	Heinrich, G. H. (1967). Synopsis and reclassification of the Ichneumoninae Stenopneusticae of Africa south of the Sahara (Hymenoptera). Farmington, Me, Farmington St. Coll. Pr. Vol. 1, 1- 250 pp.	Ichneumoninae	Coeloleptops				1		1	revision	23	7.67	1	3	3	3	0	2
Heinrich, 1967	Heinrich, G. H. (1967). Synopsis and reclassification of the Ichneumoninae Stenopneusticae of Africa south of the Sahara (Hymenoptera). Farmington, Me, Farmington St. Coll. Pr. Vol. 3, 481- 692 pp.	Ichneumoninae	Afromelanichneumon		1	1	1	1	1	revision	148	7.79	13	19	22.75	1.75	6	3
Rousse, Villemant & Seyrig, 2011	Rousse, P., Villemant, C., & Seyrig, A. (2011). Ichneumonid wasps from Madagascar. 5. Ichneumonidae Cremastinae. Zootaxa, 3118(1), 1-30.	Cremastinae	Temelucha			1		1	1	revision	104	8	11	13	13	1.18	1	0
Heinrich, 1967	Heinrich, G. H. (1967). Synopsis and reclassification of the Ichneumoninae Stenopneusticae of Africa south of the Sahara (Hymenoptera). Farmington, Me, Farmington St. Coll. Pr. Vol. 2, 251- 480 pp.	Ichneumoninae	Phaisura			1	1	1		revision	51	8.5	2	6	7	3.5	2	0
Khalaim, 2013	Khalaim, A. I. (2013). Afrotropical species of Diaparsis Förster, 1869 (Hymenoptera: Ichneumonidae: Tersilochinae). African Invertebrates, 54(1), 127-159.	Tersilochinae	Diaparsis	Rousse & Villemant, 2012	1	1	1	1	1	revision	123	8.79	2	14	16	8	4	2
Heinrich, 1968	Heinrich, G. H. (1967). Synopsis and reclassification of the Ichneumoninae Stenopneusticae of Africa south of the Sahara (Hymenoptera). Farmington, Me, Farmington St. Coll. Pr. Vol. 3, 481- 692 pp.	Ichneumoninae	Aethianoplis		1	1	1	1		revision	81	9	4	9	11	2.75	4	2
Heinrich, 1968	Heinrich, G. H. (1968). Synopsis and reclassification of the Ichneumoninae Stenopneusticae of Africa south of the Sahara (Hymenoptera). Farmington, Me, Farmington St. Coll. Pr. Vol. 5, 943- 1258 pp.	Ichneumoninae	Afrolongichneumon		1	1	1		1	revision	54	9	2	6	6	3	1	0
Riedel, 2016	Riedel, M. (2016). Contribution to the genus Metopius Panzer (Hymenoptera, Ichneumonidae, Metopiinae) from Africa South of Sahara. Linzer Biol. Beitr, 48, 1635-1676.	Metopiinae	Metopius		1	1	1	1	1	revision	315	9	23	35	40.25	1.75	7	3
Gauld & Mitchell, 1978	Gauld, I. D., & Mitchell, P. A. (1978). The taxonomy, distribution and host preferences of African parasitic wasps of the subfamily Ophioninae. Commonwealth Agricultural Bureaux..	Ophioninae	Laticoleus	Delobel, 1974	1	1	1	1	1	revision	103	9.36	4	11	12	3	3	2
Khalaim, 2006	Khalaim, A. I. (2006). New tersilochines from the collection of Natural History Museum, London (Hymenoptera: Ichneumonidae: Tersilochinae). Zoosystematica Rossica, 14(2), 269-273.	Tersilochinae	Tersilochus		1					revision	23	11.5	1	2	2	2	1	0
Gauld, 1978	Gauld, I. D. (1978). A revision of the Ethiopian species of Agrypon Foerster (Hymenoptera: Ichneumonidae). Journal of Natural History, 12(6), 649-660.	Anomaloninae	Agrypon		1	1	1	1	1	revision	93	11.63	4	8	8	2	0	0
Khalaim, 2010	Khalaim, A. I. (2010). To the study of Afrotropical species of the genus Aneuclis Förster, 1869 (Hymenoptera: Ichneumonidae: Tersilochinae). Zoosystematica Rossica, 19(1), 120-123.	Tersilochinae	Aneuclis	Khalaim, 2009		1	1	1		revision	96	13.71	6	7	8	1.33	2	0
Delobel, 1974	Delobel, A. (1974). Quatre nouveaux Enicospilini malgaches appartenant au genre Laticoleus Townes [Hym. Ichneumonidae Ophioninae]. Bulletin de la Société entomologique de France, 79(7), 222-230.	Ophioninae	Laticoleus				1		1	revision	55	13.75	1	4	4	4	1	0
Gauld & Mitchell, 1978	Gauld, I. D., & Mitchell, P. A. (1978). The taxonomy, distribution and host preferences of African parasitic wasps of the subfamily Ophioninae. Commonwealth Agricultural Bureaux..	Ophioninae	Euryophion	Townes, 1971	1	1	1	1		revision	100	14.29	5	7	7	1.4	0	1
Rousse & van Noort, 2014	Rousse, P., & Van Noort, S. (2014). Belesica madiba and Cremastus tutui (Ichneumonidae: Cremastinae), two entomological gems from South Africa. Zootaxa, 3795(2), 161-173.	Cremastinae	Belesica				1	1		revision	29	14.5	1	2	2	2	1	0
Rousse & Villemant, 2011	Rousse, P., Villemant, C., & Seyrig, A. (2011). Ichneumonid wasps from Madagascar. 5. Ichneumonidae Cremastinae. Zootaxa, 3118(1), 1-30.	Cremastinae	Trathala				1	1	1	revision	204	14.57	10	14	15	1.5	2	0
Rousse, Villemant & Seyrig, 2011	Rousse, P., Villemant, C., & Seyrig, A. (2011). Ichneumonid wasps from Madagascar. 5. Ichneumonidae Cremastinae. Zootaxa, 3118(1), 1-30.	Cremastinae	Eurygenys	Townes, 1971					1	revision	84	16.8	2	5	5	2.5	1	0
Heinrich, 1967	Heinrich, G. H. (1967). Synopsis and reclassification of the Ichneumoninae Stenopneusticae of Africa south of the Sahara (Hymenoptera). Farmington, Me, Farmington St. Coll. Pr. Vol. 2, 251- 480 pp.	Ichneumoninae	Rugosculpta		1	1	1	1		revision	35	17.5	1	2	2	2	0	1
Pisica, 1986	Pisica, C. (1986). Ichneumonides (Hym. Ichneum.) de la République de Guinée-Afrique (II). Analele Stiintifice ale Universitatii Al. I. Cuza din Iasi, Sectiunea 2a: Biologie, 32, 71-73.	Cryptinae	Ceratodolius		1	1				revision	53	26.5	1	2	2	2	0	0
Rousse, Villemant & Seyrig, 2013	Rousse, P., Villemant, C., & Seyrig, A. (2013). Ichneumonid wasps from Madagascar. VI. The genus Pristomerus (Hymenoptera: Ichneumonidae: Cremastinae). European Journal of Taxonomy, (49).	Cremastinae	Pristomerus	Rousse & Villemant, 2012					1	revision	502	27.89	6	18	18.5	3.08	2	1
Heinrich, 1967	Heinrich, G. H. (1967). Synopsis and reclassification of the Ichneumoninae Stenopneusticae of Africa south of the Sahara (Hymenoptera). Farmington, Me, Farmington St. Coll. Pr. Vol. 2, 251- 480 pp.	Ichneumoninae	Vulgichneumon		1			1	1	revision	63	31.5	1	2	2	2	1	1
Gauld & Mitchell, 1978	Gauld, I. D., & Mitchell, P. A. (1978). The taxonomy, distribution and host preferences of African parasitic wasps of the subfamily Ophioninae. Commonwealth Agricultural Bureaux..	Ophioninae	Enicospilus		1	1	1	1	1	revision	6641	44.27	62	150	161.67	2.61	15	8
Rousse, Villemant & Seyrig, 2011	Rousse, P., Villemant, C., & Seyrig, A. (2011). Ichneumonid wasps from Madagascar. 5. Ichneumonidae Cremastinae. Zootaxa, 3118(1), 1-30.	Cremastinae	Pimplomorpha	Narolsky, 2003					1	revision	274	68.5	2	4	4	2	0	0
Hopkins et al., 2019	Hopkins, T., Roininen, H., Van Noort, S., Broad, G. R., Kaunisto, K., & Sääksjärvi, I. E. (2019). Extensive sampling and thorough taxonomic assessment of Afrotropical Rhyssinae (Hymenoptera, Ichneumonidae) reveals two new species and demonstrates the limitations of previous sampling efforts. ZooKeys, 878, 33.	Rhyssinae	Epirhyssa	Rousse & van Noort, 2014	1	1		1	1	revision	930	77.5	10	12	13	1.3	2	0
Iziko, Townes	Unpublised morphospecies from H. Townes in the collection of the South African Natural History Museum, Iziko (pers. comm. S. van Noort)	Phygadeuontinae	Isdromas					1		morpho	1	0.06	1	1	16	16	9	2
Iziko, Townes	Unpublised morphospecies from H. Townes in the collection of the South African Natural History Museum, Iziko (pers. comm. S. van Noort)	Phygadeuontinae	Atractodes					1		morpho	1	0.09	1	1	11	11	4	0
Iziko, Townes	Unpublised morphospecies from H. Townes in the collection of the South African Natural History Museum, Iziko (pers. comm. S. van Noort)	Phygadeuontinae	Charitopes					1		morpho	1	0.09	1	1	11	11	4	0
Iziko, Townes	Unpublised morphospecies from H. Townes in the collection of the South African Natural History Museum, Iziko (pers. comm. S. van Noort)	Pimplinae	Zatypota					1		morpho	2	0.09	1	2	23	23	6	0
Iziko, Townes	Unpublised morphospecies from H. Townes in the collection of the South African Natural History Museum, Iziko (pers. comm. S. van Noort)	Pimplinae	Eruga					1		morpho	1	0.14	1	1	7	7	3	0
Iziko, Townes	Unpublised morphospecies from H. Townes in the collection of the South African Natural History Museum, Iziko (pers. comm. S. van Noort)	Cryptinae	Bozakites					1		morpho	10	0.15	1	9	65	65	10	0
Iziko, Townes	Unpublised morphospecies from H. Townes in the collection of the South African Natural History Museum, Iziko (pers. comm. S. van Noort)	Cryptinae	Owenus					1		morpho	2	0.18	1	1	11.17	11.17	10	5
Iziko, Townes	Unpublised morphospecies from H. Townes in the collection of the South African Natural History Museum, Iziko (pers. comm. S. van Noort)	Campopleginae	Xanthocampoplex					1		morpho	1	0.25	1	1	4	4	2	0
Iziko, Townes	Unpublised morphospecies from H. Townes in the collection of the South African Natural History Museum, Iziko (pers. comm. S. van Noort)	Ichneumoninae	Gelis					1		morpho	3	0.25	1	1	12	12	4	0
NHM, Broad	Unpublised morphospecies in the collection of the Natural History Museum, London (pers. Comm. G. Broad)	Orthocentrinae	Eusterinx			1	1			morpho	4	0.29	1	4	14	14	4	0
Iziko, Townes	Unpublised morphospecies from H. Townes in the collection of the South African Natural History Museum, Iziko (pers. comm. S. van Noort)	Banchinae	Himertosoma					1		morpho	2	0.32	1	2	6.2	6.2	6	4
Iziko, Townes	Unpublised morphospecies from H. Townes in the collection of the South African Natural History Museum, Iziko (pers. comm. S. van Noort)	Mesochorinae	Mesochorus					1		morpho	3	0.33	1	2	9	9	3	0
Iziko, Townes	Unpublised morphospecies from H. Townes in the collection of the South African Natural History Museum, Iziko (pers. comm. S. van Noort)	Banchinae	Lissonota					1		morpho	3	0.38	1	1	8	8	3	0
Iziko, Townes	Unpublised morphospecies from H. Townes in the collection of the South African Natural History Museum, Iziko (pers. comm. S. van Noort)	Campopleginae	Olesicampe					1		morpho	1	0.4	1	1	2.5	2.5	3	3
Iziko, Townes	Unpublised morphospecies from H. Townes in the collection of the South African Natural History Museum, Iziko (pers. comm. S. van Noort)	Cryptinae	Hemisphragia					1		morpho	1	0.4	1	1	2.5	2.5	2	1
Iziko, Townes	Unpublised morphospecies from H. Townes in the collection of the South African Natural History Museum, Iziko (pers. comm. S. van Noort)	Metopiinae	Trieces					1		morpho	2	0.4	1	1	5	5	2	0
Iziko, Townes	Unpublised morphospecies from H. Townes in the collection of the South African Natural History Museum, Iziko (pers. comm. S. van Noort)	Orthocentrinae	Aperileptus					1		morpho	2	0.4	1	1	5	5	2	0
Iziko, Townes	Unpublised morphospecies from H. Townes in the collection of the South African Natural History Museum, Iziko (pers. comm. S. van Noort)	Tryphoninae	Boethus					1		morpho	2	0.4	1	2	5	5	2	0
Iziko, Townes	Unpublised morphospecies from H. Townes in the collection of the South African Natural History Museum, Iziko (pers. comm. S. van Noort)	Campopleginae	Meloboris					1		morpho	1	0.5	1	1	2	2	1	0
Iziko, Townes	Unpublised morphospecies from H. Townes in the collection of the South African Natural History Museum, Iziko (pers. comm. S. van Noort)	Ichneumoninae	Deuterotypus					1		morpho	1	0.5	1	1	2	2	1	0
Iziko, Townes	Unpublised morphospecies from H. Townes in the collection of the South African Natural History Museum, Iziko (pers. comm. S. van Noort)	Phygadeuontinae	Chirotica					1		morpho	1	0.5	1	1	2	2	1	0
Iziko, Townes	Unpublised morphospecies from H. Townes in the collection of the South African Natural History Museum, Iziko (pers. comm. S. van Noort)	Phygadeuontinae	Encrateola					1		morpho	1	0.5	1	1	2	2	1	0
Iziko, Townes	Unpublised morphospecies from H. Townes in the collection of the South African Natural History Museum, Iziko (pers. comm. S. van Noort)	Pimplinae	Clistopyga					1		morpho	1	0.5	1	1	2	2	1	0
Iziko, Townes	Unpublised morphospecies from H. Townes in the collection of the South African Natural History Museum, Iziko (pers. comm. S. van Noort)	Cryptinae	Ischnus					1		morpho	3	0.6	1	2	5	5	2	0
Iziko, Townes	Unpublised morphospecies from H. Townes in the collection of the South African Natural History Museum, Iziko (pers. comm. S. van Noort)	Cremastinae	Pristomerus					1		morpho	2	0.67	1	2	3	3	1	0
Iziko, Townes	Unpublised morphospecies from H. Townes in the collection of the South African Natural History Museum, Iziko (pers. comm. S. van Noort)	Cryptinae	Buoditas					1		morpho	1	0.67	1	1	1.5	1.5	1	1
Iziko, Townes	Unpublised morphospecies from H. Townes in the collection of the South African Natural History Museum, Iziko (pers. comm. S. van Noort)	Ctenopelmatinae	Labrossyta					1		morpho	2	0.67	1	2	3	3	1	0
Iziko, Townes	Unpublised morphospecies from H. Townes in the collection of the South African Natural History Museum, Iziko (pers. comm. S. van Noort)	Metopiinae	Exochus					1		morpho	3	0.67	1	3	4.5	4.5	2	1
Iziko, Townes	Unpublised morphospecies from H. Townes in the collection of the South African Natural History Museum, Iziko (pers. comm. S. van Noort)	Pimplinae	Pimpla					1		morpho	2	0.67	1	1	3	3	1	0
Iziko, Townes	Unpublised morphospecies from H. Townes in the collection of the South African Natural History Museum, Iziko (pers. comm. S. van Noort)	Pimplinae	Xanthopimpla					1		morpho	3	0.75	2	1	4	2	1	0
Iziko, Townes	Unpublised morphospecies from H. Townes in the collection of the South African Natural History Museum, Iziko (pers. comm. S. van Noort)	Ichneumoninae	Afromevesia					1		morpho	4	0.8	3	1	5	1.67	1	0
Iziko, Townes	Unpublised morphospecies from H. Townes in the collection of the South African Natural History Museum, Iziko (pers. comm. S. van Noort)	Pimplinae	Theronia					1		morpho	4	0.8	1	1	5	5	2	0
NHM, Broad	Unpublised morphospecies in the collection of the Natural History Museum, London (pers. Comm. G. Broad)	Orthocentrinae	Gnathochorisis			1	1	1		morpho	8	0.86	1	6	9.33	9.33	4	2
Iziko, Townes	Unpublised morphospecies from H. Townes in the collection of the South African Natural History Museum, Iziko (pers. comm. S. van Noort)	Cryptinae	Costifrons					1		morpho	13	0.87	2	3	15	7.5	4	0
NHM, Broad	Unpublised morphospecies in the collection of the Natural History Museum, London (pers. Comm. G. Broad)	Orthocentrinae	Proclitus			1		1		morpho	4	0.89	1	3	4.5	4.5	2	1
Iziko, Townes	Unpublised morphospecies from H. Townes in the collection of the South African Natural History Museum, Iziko (pers. comm. S. van Noort)	Ichneumoninae	Leptophatnus					1		morpho	8	0.94	5	2	8.5	1.7	2	1
Iziko, Townes	Unpublised morphospecies from H. Townes in the collection of the South African Natural History Museum, Iziko (pers. comm. S. van Noort)	Anomaloninae	Erigorgus					1		morpho	1	1	1	1	1	1.38	0	1
Iziko, Townes	Unpublised morphospecies from H. Townes in the collection of the South African Natural History Museum, Iziko (pers. comm. S. van Noort)	Anomaloninae	Parania					1		morpho	3	1	1	2	3	3	1	0
Iziko, Townes	Unpublised morphospecies from H. Townes in the collection of the South African Natural History Museum, Iziko (pers. comm. S. van Noort)	Anomaloninae	Therion					1		morpho	1	1	1	1	1	1	0	0
Iziko, Townes	Unpublised morphospecies from H. Townes in the collection of the South African Natural History Museum, Iziko (pers. comm. S. van Noort)	Ateleutinae	Ateleute					1		morpho	3	1	1	2	3	3	1	0
Iziko, Townes	Unpublised morphospecies from H. Townes in the collection of the South African Natural History Museum, Iziko (pers. comm. S. van Noort)	Campopleginae	Campoplex					1		morpho	4	1	1	2	4	4	1	0
Iziko, Townes	Unpublised morphospecies from H. Townes in the collection of the South African Natural History Museum, Iziko (pers. comm. S. van Noort)	Campopleginae	Hyposoter					1		morpho	3	1	1	2	3	3	1	0
Iziko, Townes	Unpublised morphospecies from H. Townes in the collection of the South African Natural History Museum, Iziko (pers. comm. S. van Noort)	Cremastinae	Temelucha					1		morpho	1	1	1	1	1	1	0	0
Iziko, Townes	Unpublised morphospecies from H. Townes in the collection of the South African Natural History Museum, Iziko (pers. comm. S. van Noort)	Cremastinae	Trathala					1		morpho	7	1	2	4	7	3.5	1	0
Iziko, Townes	Unpublised morphospecies from H. Townes in the collection of the South African Natural History Museum, Iziko (pers. comm. S. van Noort)	Cryptinae	Diaglyptella					1		morpho	1	1	1	1	1	1	0	0
Iziko, Townes	Unpublised morphospecies from H. Townes in the collection of the South African Natural History Museum, Iziko (pers. comm. S. van Noort)	Cryptinae	Platymystax					1		morpho	1	1	1	1	1	1	0	1
Iziko, Townes	Unpublised morphospecies from H. Townes in the collection of the South African Natural History Museum, Iziko (pers. comm. S. van Noort)	Ichneumoninae	Foveosculum					1		morpho	5	1	3	2	5	1.67	0	1
Iziko, Townes	Unpublised morphospecies from H. Townes in the collection of the South African Natural History Museum, Iziko (pers. comm. S. van Noort)	Phygadeuontinae	Paraphylax					1		morpho	12	1	1	10	12	12	1	0
Iziko, Townes	Unpublised morphospecies from H. Townes in the collection of the South African Natural History Museum, Iziko (pers. comm. S. van Noort)	Campopleginae	Eriborus					1		morpho	12	1.2	2	5	10	5	2	0
Iziko, Townes	Unpublised morphospecies from H. Townes in the collection of the South African Natural History Museum, Iziko (pers. comm. S. van Noort)	Mesochorinae	Stictopisthus					1		morpho	3	1.2	1	1	2.5	2.5	1	1
NHM, Broad	Unpublised morphospecies in the collection of the Natural History Museum, London (pers. Comm. G. Broad)	Orthocentrinae	Symplecis			1		1		morpho	11	1.22	1	6	9	9	3	1
Iziko, Townes	Unpublised morphospecies from H. Townes in the collection of the South African Natural History Museum, Iziko (pers. comm. S. van Noort)	Banchinae	Syzeuctus					1		morpho	15	1.25	8	3	12	1.5	1	0
NHM, Broad	Unpublised morphospecies in the collection of the Natural History Museum, London (pers. Comm. G. Broad)	Orthocentrinae	Megastylus	1	1	1	1	1	1	morpho	78	1.26	1	22	62	62	12	1
Iziko, Townes	Unpublised morphospecies from H. Townes in the collection of the South African Natural History Museum, Iziko (pers. comm. S. van Noort)	Campopleginae	Diadegma					1		morpho	16	1.39	3	7	11.5	3.83	2	1
Iziko, Townes	Unpublised morphospecies from H. Townes in the collection of the South African Natural History Museum, Iziko (pers. comm. S. van Noort)	Ophioninae	Enicospilus					1		morpho	9	1.5	3	3	6	2	0	1
Iziko, Townes	Unpublised morphospecies from H. Townes in the collection of the South African Natural History Museum, Iziko (pers. comm. S. van Noort)	Phygadeuontinae	Dichrogaster					1		morpho	17	1.55	1	1	11	11	4	0
Iziko, Townes	Unpublised morphospecies from H. Townes in the collection of the South African Natural History Museum, Iziko (pers. comm. S. van Noort)	Cryptinae	Nematocryptus					1		morpho	14	1.56	2	4	9	4.5	2	0
NHM, Broad	Unpublised morphospecies in the collection of the Natural History Museum, London (pers. Comm. G. Broad)	Orthocentrinae	Plectiscidea	1	1	1	1			morpho	6	1.71	1	3	3.5	3.5	1	1
Iziko, Townes	Unpublised morphospecies from H. Townes in the collection of the South African Natural History Museum, Iziko (pers. comm. S. van Noort)	Banchinae	Sjostedtiella					1		morpho	8	1.78	3	1	4.5	1.5	1	1
Iziko, Townes	Unpublised morphospecies from H. Townes in the collection of the South African Natural History Museum, Iziko (pers. comm. S. van Noort)	Banchinae	Spilopimpla					1		morpho	11	1.83	2	3	6	3	1	0
Iziko, Townes	Unpublised morphospecies from H. Townes in the collection of the South African Natural History Museum, Iziko (pers. comm. S. van Noort)	Campopleginae	Casinaria					1		morpho	16	1.88	1	6	8.5	8.5	2	1
Iziko, Townes	Unpublised morphospecies from H. Townes in the collection of the South African Natural History Museum, Iziko (pers. comm. S. van Noort)	Cryptinae	Allophatnus					1		morpho	8	2	2	1	4	2	1	0
Iziko, Townes	Unpublised morphospecies from H. Townes in the collection of the South African Natural History Museum, Iziko (pers. comm. S. van Noort)	Campopleginae	Dusona					1		morpho	26	2.17	4	8	12	3	0	0
Iziko, Townes	Unpublised morphospecies from H. Townes in the collection of the South African Natural History Museum, Iziko (pers. comm. S. van Noort)	Cryptinae	Goryphus					1		morpho	53	2.21	8	13	24	3	2	0
Iziko, Townes	Unpublised morphospecies from H. Townes in the collection of the South African Natural History Museum, Iziko (pers. comm. S. van Noort)	Cryptinae	Cryptus					1		morpho	18	2.25	3	4	8	2.67	1	0
Iziko, Townes	Unpublised morphospecies from H. Townes in the collection of the South African Natural History Museum, Iziko (pers. comm. S. van Noort)	Campopleginae	Cymodusa					1		morpho	7	2.33	1	2	3	3	1	0
Iziko, Townes	Unpublised morphospecies from H. Townes in the collection of the South African Natural History Museum, Iziko (pers. comm. S. van Noort)	Cryptinae	Schreineria					1		morpho	7	2.33	1	1	3	3	1	0
NHM, Broad	Unpublised morphospecies in the collection of the Natural History Museum, London (pers. Comm. G. Broad)	Orthocentrinae	Aperileptus	1	1	1	1			morpho	31	2.38	1	8	13	13	5	2
Iziko, Townes	Unpublised morphospecies from H. Townes in the collection of the South African Natural History Museum, Iziko (pers. comm. S. van Noort)	Campopleginae	Venturia					1		morpho	39	2.44	5	10	16	3.2	1	0
Iziko, Townes	Unpublised morphospecies from H. Townes in the collection of the South African Natural History Museum, Iziko (pers. comm. S. van Noort)	Metopiinae	Hypsicera					1		morpho	5	2.5	1	1	2	2	0	1
Iziko, Townes	Unpublised morphospecies from H. Townes in the collection of the South African Natural History Museum, Iziko (pers. comm. S. van Noort)	Cryptinae	Coccygodes					1		morpho	8	2.67	1	1	3	3	1	0
Iziko, Townes	Unpublised morphospecies from H. Townes in the collection of the South African Natural History Museum, Iziko (pers. comm. S. van Noort)	Ichneumoninae	Neotypus					1		morpho	11	2.75	2	2	4	2	0	1
Iziko, Townes	Unpublised morphospecies from H. Townes in the collection of the South African Natural History Museum, Iziko (pers. comm. S. van Noort)	Phygadeuontinae	Lienella					1		morpho	14	2.8	3	1	5	1.67	1	0
Iziko, Townes	Unpublised morphospecies from H. Townes in the collection of the South African Natural History Museum, Iziko (pers. comm. S. van Noort)	Cryptinae	Zonocryptus					1		morpho	26	2.89	3	5	9	3	1	0
Iziko, Townes	Unpublised morphospecies from H. Townes in the collection of the South African Natural History Museum, Iziko (pers. comm. S. van Noort)	Ctenopelmatinae	Neurogenia					1		morpho	3	3	1	1	1	1	0	1
Iziko, Townes	Unpublised morphospecies from H. Townes in the collection of the South African Natural History Museum, Iziko (pers. comm. S. van Noort)	Tryphoninae	Netelia					1		morpho	57	3.35	2	12	17	8.5	2	0
Iziko, Townes	Unpublised morphospecies from H. Townes in the collection of the South African Natural History Museum, Iziko (pers. comm. S. van Noort)	Campopleginae	Charops					1		morpho	13	3.71	2	1	3.5	1.75	1	1
Iziko, Townes	Unpublised morphospecies from H. Townes in the collection of the South African Natural History Museum, Iziko (pers. comm. S. van Noort)	Cryptinae	Rhynchocryptus					1		morpho	35	3.89	3	5	9	3	1	0
Iziko, Townes	Unpublised morphospecies from H. Townes in the collection of the South African Natural History Museum, Iziko (pers. comm. S. van Noort)	Cryptinae	Larpelites					1		morpho	9	4.5	1	1	2	2	0	0
NHM, Broad	Unpublised morphospecies in the collection of the Natural History Museum, London (pers. Comm. G. Broad)	Orthocentrinae	Sphingozona					1	1	morpho	25	12.5	1	2	2	2	0	0
												3.315
