# Supplementary material for: Species richness estimation of the Afrotropical Darwin wasps (Hymenoptera, Ichneumonidae)
Source: PLoS One. 2024 Jul 29;19(7):e0307404. doi: 10.1371/journal.pone.0307404 (PMC11285911; doi:10.1371/journal.pone.0307404)
Supplement: S5 File — Summary with all multipliers derived for the five Afrotropical subrealms based on revisions, morphospecies or both. (XLSX) [file pone.0307404.s005.xlsx]

## Sheet: S5_File
S5 File. Multiplier table. Summary with all multipliers derived for the five Afrotropical subrealms based on revisions, morphospecies or both. (XLSX)
Meier et al. (2024). Species richness estimation of the Afrotropical Darwin wasps (Hymenoptera, Ichneumonidae).
Subrealm	multiplier (revision factors)	weighted multiplier (revision factors)	multiplier (morphospecies factors)	weighted multiplier (morphospecies factors)	multiplier (revision & morphospecies factors)	weighted multiplier (revision & morphospecies factors)
A	4.74352	6.57664	26.1667	51.2771	6.52879	11.3922
B	4.54892	6.31287	16.4757	38.2342	6.44636	10.7771
C	4.79339	6.52453	20.366	42.3087	6.60416	10.9262
D	4.46333	6.32076	6.03052	18.5004	5.52187	11.845
E	4.65134	6.61302	32	60.125	6.47458	11.6432
